# Supplementary material for: Age-related variations in physical activity, happiness, and psychological well-being: Evidence from Iran
Source: PLoS One. 2025 Jan 6;20(1):e0314202. doi: 10.1371/journal.pone.0314202 (PMC11703063; doi:10.1371/journal.pone.0314202)
Supplement: S1 Data — (XLSX) [file pone.0314202.s001.xlsx]

## Sheet: Prof.Vaez final
ID	Age groups	Age	Height	Weight	Physical Activity	Happiness	Psychological Well-being
1	Milddle age	41	192	98	1470	96	84
2	Milddle age	48	178	76	2960	127	87
3	Milddle age	55	175	85	597	133	84
4	Milddle age	45	167	72	2970	134	82
5	Milddle age	59	180	89	474	129	69
6	Milddle age	49	171	71	2850	96	73
7	Milddle age	50	176	86	598	130	92
8	Milddle age	49	175	80	2710	142	82
9	Milddle age	49	174	60	2790	129	76
10	Milddle age	43	188	100	2919	139	76
11	Milddle age	52	175	90	570	165	91
12	Milddle age	47	182	86	1490	97	81
13	Milddle age	50	175	75	2890	138	87
14	Milddle age	50	182	76	1494	150	88
15	Milddle age	48	175	84	550	120	78
16	Milddle age	48	180	96	1496	136	96
17	Milddle age	54	180	90	540	156	87
18	Milddle age	56	168	70	569	116	86
19	Milddle age	55	180	86	490	126	90
20	Milddle age	50	170	68	1490	141	76
21	Milddle age	48	170	85	1485	116	73
22	Milddle age	45	172	76	2900	154	87
23	Milddle age	52	172	73	2860	119	80
24	Milddle age	53	170	73	1450	89	63
25	Milddle age	55	167	76	578	138	81
26	Milddle age	54	170	76	2750	135	79
27	Milddle age	50	178	98	575	130	73
28	Milddle age	50	165	69	1496	105	59
29	Milddle age	56	163	72	550	118	86
30	Milddle age	55	180	68	1345	125	85
31	Milddle age	53	172	71	1470	138	79
32	Milddle age	48	181	80	456	136	86
33	Milddle age	50	178	73	2933	136	74
34	Milddle age	50	170	90	2860	130	75
35	Milddle age	52	163	80	1450	130	73
36	Milddle age	57	165	89	1400	116	69
37	Milddle age	58	160	64	2750	152	76
38	Milddle age	51	168	86	2350	115	61
39	Milddle age	40	165	68	2590	128	57
40	Milddle age	42	182	80	1340	123	79
41	Milddle age	46	152	66	1390	130	54
42	Milddle age	41	157	60	1269	132	74
43	Milddle age	48	165	65	1445	119	71
44	Milddle age	55	167	54	535	109	67
45	Milddle age	45	160	90	584	143	86
46	Milddle age	56	160	90	2790	129	86
47	Milddle age	56	165	83	2670	138	55
48	Milddle age	41	170	85	1490	99	65
49	Milddle age	45	162	84	2250	162	84
50	Milddle age	48	166	78	1265	118	70
51	Milddle age	56	164	82	560	162	77
52	Milddle age	54	163	70	494	158	66
53	Milddle age	48	158	60	2870	124	66
54	Milddle age	50	165	70	2190	145	73
55	Milddle age	41	165	70	1450	121	70
56	Milddle age	42	166	63	1230	108	67
57	Milddle age	43	167	68	1234	112	66
58	Milddle age	48	168	78	2840	138	75
59	Milddle age	44	165	61	2790	151	69
60	Milddle age	41	165	70	590	129	50
61	Milddle age	49	169	75	580	143	78
62	Milddle age	49	167	70	456	156	69
63	Milddle age	48	160	58	416	93	66
64	Milddle age	48	165	70	2100	109	66
65	Milddle age	50	160	70	730	116	79
66	Milddle age	53	160	84	560	97	71
67	Milddle age	40	159	73	1435	122	72
68	Milddle age	42	165	70	1565	120	86
69	Milddle age	60	165	69	1430	72	98
70	Milddle age	44	163	72	569	144	70
71	Young	24	180	68	580	126	73
72	Young	27	178	69	1240	122	70
73	Young	29	182	83	590	115	72
74	Young	27	178	75	565	152	73
75	Young	20	179	61	2750	122	59
76	Young	19	175	63	2430	138	62
77	Young	24	170	78	2345	105	65
78	Young	30	189	90	1486	122	69
79	Young	18	180	70	1234	111	53
80	Young	24	176	61	1456	108	57
81	Young	23	180	69	879	150	60
82	Young	27	165	69	1450	123	75
83	Young	25	178	74	1490	115	65
84	Young	27	174	78	1385	165	68
85	Young	22	171	73	590	162	70
86	Young	18	180	65	585	121	60
87	Young	18	187	65	1490	92	66
88	Young	18	190	72	456	106	75
89	Young	25	173	78	1230	108	65
90	Young	29	175	90	2950	73	61
91	Young	18	180	75	450	75	66
92	Young	26	173	70	595	146	62
93	Young	19	185	85	416	119	68
94	Young	18	187	87	540	121	60
95	Young	26	180	76	2390	113	68
96	Young	26	166	65	1490	137	55
97	Young	28	167	67	1220	99	75
98	Young	23	165	69	1443	105	66
99	Young	25	180	78	1470	107	56
100	Young	27	183	75	585	115	63
101	Young	24	182	82	545	142	65
102	Young	24	175	68	1430	125	58
103	Young	22	190	75	1250	97	38
104	Young	22	175	73	540	122	61
105	Young	24	182	91	585	111	60
106	Young	30	175	70	595	131	79
107	Young	24	175	68	1490	125	65
108	Young	28	171	78	570	170	80
109	Young	27	168	70	530	114	82
110	Young	21	165	70	1490	145	82
111	Young	25	166	68	590	147	81
112	Young	22	169	63	567	151	80
113	Young	23	162	64	436	115	73
114	Young	26	155	57	1450	109	75
115	Young	26	166	50	2450	98	73
116	Young	22	160	53	1490	94	64
117	Young	21	168	69	1385	88	68
118	Young	22	166	76	569	118	65
119	Young	29	172	82	1002	101	67
120	Young	23	169	51	580	103	73
121	Young	22	173	61	437	97	55
122	Young	23	168	55	585	106	50
123	Young	23	171	52	1356	117	60
124	Young	21	165	52	1230	91	66
125	Young	22	164	57	1450	126	64
126	Young	22	165	50	1430	100	66
127	Young	23	166	60	590	130	71
128	Young	22	167	55	2490	95	55
129	Young	22	169	63	1560	99	63
130	Young	23	168	58	2245	86	50
131	Young	22	166	55	549	99	62
132	Young	30	168	58	560	112	80
133	Young	23	168	40	540	98	66
134	Young	27	167	55	580	120	70
135	Young	25	156	70	1430	126	72
136	Young	21	168	62	1480	112	59
137	Young	23	161	65	450	116	71
138	Young	23	171	81	901	111	58
139	Young	29	170	73	375	115	68
140	Young	22	190	75	436	97	37
141	Elderly	78	168	71	472	174	80
142	Elderly	61	174	78	580	134	62
143	Elderly	70	173	78	549	138	78
144	Elderly	68	170	85	790	125	63
145	Elderly	65	173	68	474	174	75
146	Elderly	65	175	80	542	116	65
147	Elderly	68	171	80	560	116	66
148	Elderly	70	162	56.5	494	106	67
149	Elderly	72	170	85	1123	134	72
150	Elderly	69	170	64	1042	109	57
151	Elderly	72	156	62	540	130	40
152	Elderly	71	176	80	584	100	62
153	Elderly	71	180	85	1250	145	82
154	Elderly	74	165	66	456	106	60
155	Elderly	70	168	70	270	145	73
156	Elderly	65	172	72	394	157	76
157	Elderly	91	155	60	485	114	62
158	Elderly	83	158	50	329	91	67
159	Elderly	72	172	78	613	152	83
160	Elderly	66	171	69	643	116	58
161	Elderly	69	172	72	730	141	70
162	Elderly	67	167	66	562	93	70
163	Elderly	61	168	73	1023	148	78
164	Elderly	86	166	58	1450	142	73
165	Elderly	70	173	70	475	139	66
166	Elderly	60	174	78	2430	107	66
167	Elderly	63	180	90	560	117	67
168	Elderly	66	170	85	473	109	69
169	Elderly	70	160	75	345	114	71
170	Elderly	68	180	72	870	150	81
171	Elderly	78	170	60	457	145	82
172	Elderly	87	165	65	1459	143	65
173	Elderly	66	170	85	1450	141	72
174	Elderly	65	168	73	345	102	64
175	Elderly	67	172	65	560	100	68
176	Elderly	65	171	65	158	174	79
177	Elderly	68	168	78	673	122	68
178	Elderly	71	165	70	470	116	74
179	Elderly	78	161	62	456	116	76
180	Elderly	67	162	78	1345	117	80
181	Elderly	67	164	80	234	174	78
182	Elderly	69	165	65	1025	138	82
183	Elderly	67	168	63	1467	116	59
184	Elderly	64	155	79	570	95	62
185	Elderly	68	163	85	1780	106	68
186	Elderly	66	167	78	560	108	64
187	Elderly	75	170	86	2100	109	70
188	Elderly	66	160	82	560	158	83
189	Elderly	61	161	70	1760	114	53
190	Elderly	73	170	65	1450	136	74
191	Elderly	63	154	48	560	106	74
192	Elderly	68	165	68	456	118	66
193	Elderly	65	164	51	1790	107	64
194	Elderly	76	150	50	1678	148	81
195	Elderly	69	167	74	1450	130	71
196	Elderly	70	145	65	340	129	68
197	Elderly	68	155	67	589	98	66
198	Elderly	72	168	70	1590	152	76
199	Elderly	65	157	62	1430	143	76
200	Elderly	83	159	78	605	112	68
201	Elderly	73	154	53	790	128	75
202	Elderly	66	162	72	670	103	92
203	Elderly	70	165	85	570	99	65
204	Elderly	73	158	68	455	93	69
205	Elderly	67	161	70	590	126	75
206	Elderly	73	168	56	250	120	63
207	Elderly	89	155	63	1509	123	65
208	Elderly	66	165	88	1400	154	67
209	Elderly	75	165	69	680	172	65
210	Elderly	68	174	78	450	116	59
211	Elderly	71	173	78	1430	122	68
212	Elderly	71	170	85	1650	128	64
213	Elderly	69	173	68	2560	137	68
214	Elderly	65	175	80	1459	115	64
215	Elderly	65	165	80	434	125	57
216	Elderly	67	162	65	2760	131	66
217	Elderly	66	170	85	453	128	59
218	Elderly	69	170	64	2670	94	64
219	Elderly	75	156	76	350	126	74
220	Elderly	68	176	80	2879	145	59
221	Elderly	71	180	85	590	140	73
222	Elderly	66	177	66	1470	140	76
223	Elderly	65	168	70	2700	129	68
224	Elderly	65	172	72	1454	113	71
225	Elderly	68	155	60	590	101	78
226	Elderly	73	167	80	1456	117	69
227	Elderly	61	166	70	590	108	55
228	Elderly	79	170	64	345	113	69
229	Elderly	63	156	76	573	141	64
230	Elderly	77	176	80	1450	151	79
231	Elderly	67	174	78	1445	121	80
232	Elderly	65	173	78	2120	129	73
233	Elderly	65	170	85	763	125	69
234	Elderly	70	173	68	740	112	69
235	Elderly	78	175	80	435	115	69
236	Elderly	72	165	80	2435	117	72
237	Elderly	70	162	65	456	106	69
238	Elderly	74	170	85	1456	140	66
239	Elderly	71	166	81	265	138	66
240	Elderly	73	176	76	767	124	68
241	Elderly	69	175	77	1490	143	66
242	Elderly	67	165	76	589	141	68
243	Elderly	74	160	59	2893	135	64
244	Elderly	71	158	61	2670	126	72
245	Elderly	64	154	65	279	118	77
246	Elderly	65	176	68	649	114	70
247	Elderly	67	178	87	2310	104	68
248	Elderly	71	163	76	1345	113	71
249	Elderly	65	167	56	1232	128	87
250	Elderly	65	170	66	1245	109	66
251	Elderly	69	160	76	1123	118	69
252	Elderly	71	161	56	1340	99	60
253	Elderly	70	170	67	1234	108	59
254	Elderly	78	154	66	590	118	76
255	Elderly	66	165	54	544	111	71
256	Elderly	66	164	52	1543	98	59
257	Elderly	68	150	50	2120	105	77
258	Elderly	65	167	65	1343	115	72
259	Elderly	75	145	63	1780	95	70
260	Elderly	71	167	72	1225	103	59
261	Elderly	67	168	72	565	95	68
262	Elderly	69	165	63	454	99	59
263	Elderly	69	162	60	2121	100	59
264	Elderly	66	154	56	1502	108	63
265	Elderly	66	152	56	1410	120	62
266	Elderly	64	158	59	789	126	71
267	Elderly	65	154	61	980	93	68
268	Elderly	66	176	64	2800	106	65
269	Elderly	69	153	61	2750	110	68
270	Elderly	71	170	65	565	111	63
271	Elderly	70	154	78	565	110	69
272	Elderly	82	165	62	236	106	69
273	Elderly	65	160	61	376	120	72
274	Elderly	66	154	71	1450	123	69
275	Elderly	71	171	65	690	114	61
276	Elderly	65	161	66	345	116	75
277	Elderly	66	156	69	835	96	61
278	Elderly	67	149	61	1389	100	56
279	Elderly	65	165	68	1190	111	64
280	Elderly	69	152	59	480	113	67
281	Milddle age	43	160	64	465	135	72
282	Milddle age	48	168	86	769	104	68
283	Milddle age	47	165	68	430	119	70
284	Milddle age	54	182	80	580	113	75
285	Milddle age	51	152	66	2630	130	86
286	Milddle age	54	157	60	2390	105	77
287	Milddle age	42	165	65	1430	129	80
288	Milddle age	42	167	54	1450	131	72
289	Milddle age	51	168	90	1490	107	77
290	Milddle age	46	160	90	829	125	74
291	Milddle age	48	167	83	791	126	61
292	Milddle age	49	171	72	690	97	59
293	Milddle age	51	162	84	655	151	63
294	Milddle age	44	166	78	1264	137	68
295	Milddle age	40	160	64	560	120	87
296	Milddle age	40	158	67	545	131	83
297	Milddle age	47	165	68	1450	127	77
298	Milddle age	42	176	80	345	133	68
299	Milddle age	45	152	66	670	131	64
300	Milddle age	44	157	60	2910	133	77
301	Milddle age	53	165	65	287	149	62
302	Milddle age	48	167	54	564	105	70
303	Milddle age	42	162	60	376	142	77
304	Milddle age	57	160	62	590	107	79
305	Milddle age	40	165	73	238	112	69
306	Milddle age	52	170	76	1450	160	78
307	Milddle age	53	162	67	980	127	57
308	Milddle age	49	166	80	1403	125	70
309	Milddle age	47	164	82	1430	126	63
310	Milddle age	44	163	67	545	130	67
311	Milddle age	45	162	60	580	145	71
312	Milddle age	44	165	70	1350	131	73
313	Milddle age	43	178	70	1490	132	74
314	Milddle age	42	167	63	598	123	69
315	Milddle age	41	154	68	545	90	75
316	Milddle age	46	167	78	580	125	53
317	Milddle age	44	171	61	1340	153	63
318	Milddle age	47	181	70	582	120	65
319	Milddle age	48	189	75	490	143	72
320	Milddle age	43	167	70	1120	110	69
321	Milddle age	49	184	78	456	119	76
322	Milddle age	51	189	89	597	148	81
323	Milddle age	45	167	70	576	105	74
324	Milddle age	58	160	65	1209	107	71
325	Milddle age	40	181	73	1658	115	51
326	Milddle age	42	176	76	1363	128	82
327	Milddle age	42	171	72	1345	115	57
328	Milddle age	41	168	72	529	121	77
329	Milddle age	43	179	81	650	135	67
330	Milddle age	44	181	81	354	103	79
331	Milddle age	45	182	88	397	135	75
332	Milddle age	40	188	82	545	115	76
333	Milddle age	46	178	77	590	119	72
334	Milddle age	45	169	79	679	112	61
335	Milddle age	50	167	81	769	118	74
336	Milddle age	53	188	81	890	135	65
337	Milddle age	49	167	88	580	114	75
338	Milddle age	41	176	90	2341	134	87
339	Milddle age	47	180	81	1402	110	91
340	Milddle age	46	184	88	2110	152	68
341	Milddle age	41	168	58	509	109	83
342	Milddle age	42	166	55	590	116	63
343	Milddle age	55	168	58	590	114	72
344	Milddle age	44	168	40	540	93	69
345	Milddle age	46	167	55	891	86	69
346	Milddle age	45	156	70	1490	135	68
347	Milddle age	48	168	62	589	91	67
348	Milddle age	57	161	65	602	104	70
349	Milddle age	47	171	81	335	139	59
350	Milddle age	46	170	93	396	133	61
351	Young	27	174	78	432	139	61
352	Young	24	168	58	540	129	70
353	Young	30	166	55	509	84	70
354	Young	25	168	58	670	111	65
355	Young	27	168	40	434	132	60
356	Young	24	167	55	502	120	66
357	Young	26	156	70	343	121	71
358	Young	25	168	62	454	93	77
359	Young	22	161	65	762	97	59
360	Young	26	171	81	1002	120	56
361	Young	25	10	93	234	118	75
362	Young	30	156	78	544	114	63
363	Young	25	165	78	1210	107	59
364	Young	30	166	85	211	99	67
365	Young	29	155	68	154	94	74
366	Young	28	175	80	354	109	66
367	Young	24	156	80	445	91	60
368	Young	25	162	65	289	106	55
369	Young	35	167	85	573	100	67
370	Young	34	158	64	603	107	55
371	Young	26	156	76	690	129	59
372	Young	39	167	80	522	107	67
373	Young	24	168	85	983	91	62
374	Young	33	171	66	740	117	61
375	Young	34	168	70	435	100	77
376	Young	33	156	72	2390	88	71
377	Young	30	155	60	112	114	84
378	Young	23	167	80	433	114	73
379	Young	27	166	70	209	115	70
380	Young	28	165	64	754	117	76
381	Young	30	166	55	112	102	75
382	Young	36	157	58	634	115	84
383	Young	22	168	60	770	97	81
384	Young	35	167	55	254	107	72
385	Young	33	156	70	112	111	72
386	Young	20	168	62	118	92	60
387	Young	35	161	65	438	139	71
388	Young	28	171	87	430	76	71
389	Young	38	170	82	590	112	79
390	Young	29	174	78	1245	105	64
391	Young	27	168	58	123	162	59
392	Young	22	166	55	985	129	65
393	Young	35	166	67	681	125	73
394	Young	28	168	40	590	103	96
395	Young	20	167	55	650	84	63
396	Young	29	156	70	430	84	70
397	Young	22	168	62	2890	110	57
398	Young	20	167	80	350	110	69
399	Young	21	166	76	1601	128	63
400	Young	28	154	65	1450	121	61
401	Young	21	187	69	345	96	52
402	Young	26	190	78	290	131	57
403	Young	29	182	84	2780	133	57
404	Young	22	177	65	1549	138	55
405	Young	23	187	87	980	113	55
406	Young	23	167	66	650	110	48
407	Young	23	159	78	549	119	50
408	Young	29	176	98	1650	84	44
409	Young	38	164	67	650	84	53
410	Young	30	166	78	565	118	55
411	Young	28	169	70	640	100	61
412	Young	20	170	89	630	77	61
413	Young	20	171	80	430	122	50
414	Young	25	168	74	290	101	52
415	Young	26	174	81	170	100	67
416	Young	24	165	76	360	104	62
417	Young	25	166	87	1549	128	77
418	Young	28	152	94	870	102	65
419	Young	30	166	86	610	120	71
420	Young	33	165	77	450	126	68
421	Milddle age	34	185	87	1650	81	68
422	Milddle age	45	178	76	490	94	63
423	Milddle age	55	165	75	150	87	66
424	Milddle age	52	157	72	219	94	66
425	Milddle age	59	176	74	1870	93	61
426	Milddle age	34	171	71	343	70	61
427	Milddle age	45	177	86	170	99	67
428	Milddle age	49	170	75	540	106	62
429	Milddle age	36	168	60	2700	99	65
430	Milddle age	43	176	91	320	111	63
431	Milddle age	34	175	80	1235	157	67
432	Milddle age	33	182	86	650	77	70
433	Milddle age	50	165	75	1886	123	67
434	Milddle age	52	172	76	2100	124	63
435	Milddle age	44	177	88	1241	109	58
436	Milddle age	38	179	91	285	110	70
437	Milddle age	54	180	90	130	134	67
438	Milddle age	45	159	77	540	111	71
439	Milddle age	51	162	80	1235	78	62
440	Milddle age	39	170	72	130	144	64
441	Milddle age	47	176	70	1680	93	65
442	Milddle age	44	162	76	1505	130	68
443	Milddle age	52	171	73	653	101	62
444	Milddle age	51	170	69	570	87	55
445	Milddle age	53	167	76	1760	111	64
446	Milddle age	49	165	58	326	113	63
447	Milddle age	48	169	70	1241	108	65
448	Milddle age	55	166	69	295	86	54
449	Milddle age	57	163	76	1260	113	64
450	Milddle age	45	182	84	1215	95	62
451	Milddle age	39	169	71	201	128	60
452	Milddle age	45	177	80	1670	109	66
453	Milddle age	45	166	73	1790	114	59
454	Milddle age	51	165	83	335	107	66
455	Milddle age	48	168	80	595	118	69
456	Milddle age	55	160	89	1980	95	66
457	Milddle age	52	158	72	1560	134	68
458	Milddle age	49	168	70	1970	92	61
459	Milddle age	45	166	68	2121	98	59
460	Milddle age	45	172	80	1135	105	63
461	Milddle age	53	152	69	1014	100	56
462	Milddle age	44	166	70	1290	110	65
463	Milddle age	48	160	65	280	102	59
464	Milddle age	52	167	65	590	84	65
465	Milddle age	45	158	70	535	113	63
466	Milddle age	55	160	73	415	108	64
467	Milddle age	43	162	76	1235	115	48
468	Milddle age	49	165	58	1650	88	52
469	Milddle age	45	162	84	650	154	61
470	Milddle age	48	166	78	305	108	58
471	Milddle age	56	164	82	239	152	55
472	Milddle age	45	165	72	1750	147	55
473	Milddle age	47	170	74	1935	112	62
474	Milddle age	50	165	71	700	137	58
475	Milddle age	49	170	77	574	111	58
476	Milddle age	56	166	63	979	90	55
477	Milddle age	48	165	68	1790	101	57
478	Milddle age	53	162	59	2535	131	58
479	Milddle age	49	161	65	246	139	57
480	Milddle age	44	165	70	325	114	46
481	Milddle age	49	172	75	201	138	56
482	Milddle age	44	167	70	161	152	53
483	Milddle age	56	165	58	1845	89	60
484	Milddle age	43	165	60	475	89	59
485	Milddle age	52	170	68	540	88	66
486	Milddle age	55	160	71	620	86	63
487	Milddle age	49	163	73	650	101	61
488	Milddle age	38	165	70	1175	113	65
489	Milddle age	59	170	75	314	74	69
490	Milddle age	48	163	65	325	126	52
491	Young	22	170	68	985	94	58
492	Young	23	168	70	335	108	55
493	Young	26	181	83	480	67	59
494	Young	29	176	75	2495	140	57
495	Young	20	169	70	2175	108	48
496	Young	18	175	83	1890	123	52
497	Young	27	169	78	1235	80	58
498	Young	30	189	90	1430	114	55
499	Young	21	182	76	614	84	50
500	Young	24	175	71	624	89	49
501	Young	26	178	69	1195	138	48
502	Young	24	166	65	1235	95	58
503	Young	25	168	68	1130	113	55
504	Young	30	170	62	565	163	50
505	Young	25	171	75	330	160	55
506	Young	19	170	68	1235	113	49
507	Young	18	181	66	201	75	50
508	Young	19	183	81	975	90	62
509	Young	23	168	65	2695	94	59
510	Young	27	171	68	195	76	50
511	Young	18	179	71	340	77	51
512	Young	28	173	68	161	120	47
513	Young	21	175	81	285	98	53
514	Young	19	187	75	127	94	48
515	Young	25	177	76	1235	80	47
516	Young	26	159	58	965	124	48
517	Young	30	155	52	1188	80	58
518	Young	25	162	60	1215	101	51
519	Young	29	173	70	330	99	47
520	Young	26	181	75	290	86	49
521	Young	28	174	70	1175	110	55
522	Young	22	177	71	995	109	48
523	Young	29	180	70	285	81	36
524	Young	21	175	68	330	114	51
525	Young	24	182	78	340	95	50
526	Young	30	165	64	1235	110	52
527	Young	26	171	68	315	109	49
528	Young	26	162	78	275	170	56
529	Young	25	163	60	1090	62	56
530	Young	30	160	64	335	139	56
531	Young	25	165	61	312	135	55
532	Young	27	169	63	181	143	52
533	Young	26	160	61	1195	81	59
534	Young	25	154	57	1650	77	57
535	Young	30	160	59	860	71	53
536	Young	24	172	53	605	86	48
537	Young	24	168	69	314	84	57
538	Young	27	162	70	747	79	55
539	Young	30	171	69	139	77	53
540	Young	21	169	51	182	83	57
541	Young	28	165	61	330	74	51
542	Young	27	162	66	375	90	49
543	Young	21	170	65	464	98	51
544	Young	25	165	62	769	80	52
545	Young	20	154	57	675	103	50
546	Young	21	160	56	335	92	53
547	Young	27	166	59	1679	122	56
548	Young	19	160	55	1305	75	50
549	Young	20	163	60	1650	82	46
550	Young	18	169	58	294	82	43
551	Young	19	166	55	450	79	54
552	Young	27	168	69	285	96	65
553	Young	25	166	56	325	83	59
554	Young	25	169	59	760	94	55
555	Young	29	156	70	870	108	62
556	Young	27	163	62	195	83	55
557	Young	24	171	65	646	91	60
558	Young	22	169	76	120	91	56
559	Young	19	180	79	181	96	61
560	Young	26	182	75	290	80	42
561	Elderly	69	168	71	325	172	64
562	Elderly	66	171	69	294	96	63
563	Elderly	69	170	78	535	108	59
564	Elderly	76	168	76	219	91	59
565	Elderly	65	171	68	287	172	57
566	Elderly	68	165	79	305	64	60
567	Elderly	68	168	83	239	62	66
568	Elderly	72	172	57	868	87	55
569	Elderly	72	170	83	787	110	57
570	Elderly	79	173	64	121	90	53
571	Elderly	77	166	65	329	108	43
572	Elderly	73	170	83	995	85	46
573	Elderly	67	172	85	201	133	63
574	Elderly	78	166	70	540	86	50
575	Elderly	70	175	60	139	129	55
576	Elderly	67	168	72	230	146	54
577	Elderly	80	155	65	980	85	56
578	Elderly	83	166	63	358	85	58
579	Elderly	72	166	68	388	139	64
580	Elderly	66	176	79	475	90	58
581	Elderly	67	172	72	307	132	54
582	Elderly	67	167	66	768	77	59
583	Elderly	65	169	73	725	144	58
584	Elderly	80	171	68	220	120	59
585	Elderly	70	173	73	1560	111	52
586	Elderly	66	174	82	1740	73	54
587	Elderly	65	175	82	218	81	57
588	Elderly	67	177	85	90	95	56
589	Elderly	71	165	73	615	78	59
590	Elderly	68	173	71	202	134	61
591	Elderly	77	170	70	419	123	65
592	Elderly	82	162	65	555	137	58
593	Elderly	69	170	77	90	115	62
594	Elderly	65	168	73	340	77	54
595	Elderly	67	171	68	1210	90	57
596	Elderly	68	177	65	418	174	59
597	Elderly	69	168	71	215	102	55
598	Elderly	66	161	65	201	74	61
599	Elderly	78	172	62	1090	68	70
600	Elderly	65	166	70	590	81	61
601	Elderly	74	160	65	770	172	63
602	Elderly	72	165	62	1212	118	65
603	Elderly	67	166	61	315	94	64
604	Elderly	73	156	79	635	112	60
605	Elderly	68	161	85	305	106	58
606	Elderly	69	167	77	1845	105	58
607	Elderly	65	165	86	135	99	63
608	Elderly	68	155	70	1505	156	63
609	Elderly	69	161	83	715	97	54
610	Elderly	73	165	65	390	123	59
611	Elderly	68	166	69	201	88	61
612	Elderly	65	161	68	1535	97	59
613	Elderly	65	164	51	1423	105	54
614	Elderly	77	155	52	754	140	67
615	Elderly	78	167	65	85	114	66
616	Elderly	69	165	69	334	119	61
617	Elderly	65	166	67	1335	89	56
618	Elderly	66	172	70	525	145	65
619	Elderly	69	162	70	350	123	64
620	Elderly	83	159	52	535	92	55
621	Elderly	76	166	65	415	106	69
622	Elderly	73	162	81	315	98	75
623	Elderly	71	173	80	200	79	62
624	Elderly	70	169	61	66	72	66
625	Elderly	67	165	60	540	93	65
626	Elderly	73	168	72	1254	90	67
627	Elderly	82	151	63	655	109	59
628	Elderly	69	162	76	425	152	70
629	Elderly	71	172	66	195	170	55
630	Elderly	65	164	65	1175	89	61
631	Milddle age	44	185	91	1395	101	60
632	Milddle age	49	171	69	254	98	60
633	Milddle age	34	168	78	1204	118	57
634	Milddle age	38	160	65	179	82	64
635	Milddle age	33	173	82	1650	105	63
636	Milddle age	39	164	64	198	107	60
637	Milddle age	40	169	79	1780	108	58
638	Milddle age	52	168	73	2631	80	59
639	Milddle age	55	167	53	1980	114	67
640	Milddle age	52	181	93	335	136	59
641	Milddle age	54	168	83	1215	127	59
642	Milddle age	49	175	79	1600	133	60
643	Milddle age	33	168	68	1199	113	68
644	Milddle age	38	175	69	335	60	72
645	Milddle age	36	168	77	1201	77	63
646	Milddle age	33	173	89	335	110	61
647	Milddle age	38	173	83	90	75	58
648	Milddle age	39	161	63	318	102	55
649	Milddle age	44	173	79	1195	126	62
650	Milddle age	47	163	61	1190	136	56
651	Milddle age	50	163	78	1865	92	66
652	Milddle age	53	165	69	508	92	54
653	Milddle age	48	165	66	485	124	53
654	Milddle age	45	163	66	180	94	55
655	Milddle age	44	160	69	2180	93	57
656	Milddle age	52	163	69	201	67	55
657	Milddle age	50	171	91	1201	87	56
658	Milddle age	42	158	62	310	119	61
659	Milddle age	41	156	65	512	115	54
660	Milddle age	48	173	61	1235	90	58
661	Milddle age	51	165	64	334	130	57
662	Milddle age	38	174	73	1600	128	58
663	Milddle age	39	171	66	1700	114	57
664	Milddle age	33	163	83	243	94	60
665	Milddle age	58	156	73	394	105	57
666	Milddle age	55	153	57	1395	98	56
667	Milddle age	52	161	79	1090	89	58
668	Milddle age	42	158	61	977	94	62
669	Milddle age	48	175	73	670	118	60
670	Milddle age	55	165	59	868	84	50
671	Milddle age	52	150	53	890	109	59
672	Milddle age	51	158	58	979	83	52
673	Milddle age	48	161	47	335	84	44
674	Milddle age	35	161	83	289	124	56
675	Milddle age	37	153	83	650	95	57
676	Milddle age	51	160	76	870	92	49
677	Milddle age	48	164	65	1088	58	66
678	Milddle age	49	155	77	1009	99	51
679	Milddle age	48	159	71	970	94	61
680	Milddle age	44	153	57	310	85	48
681	Milddle age	47	151	60	199	69	60
682	Milddle age	52	158	61	1866	71	52
683	Milddle age	42	169	73	690	72	52
684	Milddle age	55	165	59	790	99	53
685	Milddle age	48	150	53	534	102	55
686	Milddle age	52	158	58	725	108	60
687	Milddle age	51	160	47	760	71	66
688	Milddle age	48	155	53	560	60	52
689	Milddle age	41	153	55	310	90	59
690	Milddle age	44	158	66	310	97	59
691	Milddle age	37	163	69	760	94	56
692	Milddle age	35	155	60	121	86	55
693	Milddle age	39	159	73	1195	100	60
694	Milddle age	42	157	75	435	115	60
695	Milddle age	38	156	60	780	106	56
696	Milddle age	32	155	53	580	106	56
697	Milddle age	43	158	63	1134	83	52
698	Milddle age	44	171	63	935	84	48
699	Milddle age	46	160	56	225	94	59
700	Milddle age	48	157	61	210	96	53
701	Young	22	173	61	514	129	58
702	Young	26	171	62	175	76	52
703	Young	26	175	76	325	98	58
704	Young	29	171	68	1870	95	57
705	Young	24	172	54	1560	108	60
706	Young	19	168	56	1175	80	64
707	Young	27	163	71	650	127	61
708	Young	30	182	83	680	103	58
709	Young	25	173	63	574	81	62
710	Young	23	169	54	536	97	59
711	Young	30	173	62	435	100	51
712	Young	24	158	62	400	65	51
713	Young	27	171	67	1009	147	54
714	Young	30	167	71	305	123	59
715	Young	22	164	66	290	86	61
716	Young	21	173	58	176	109	61
717	Young	18	180	58	365	114	62
718	Young	19	183	65	415	124	58
719	Young	25	166	71	375	116	57
720	Young	27	168	83	320	130	60
721	Young	18	173	68	309	154	52
722	Young	26	166	63	121	70	57
723	Young	21	178	78	335	118	57
724	Young	19	180	80	176	80	54
725	Young	27	173	69	190	88	60
726	Young	26	159	58	725	160	60
727	Young	30	160	60	1148	88	53
728	Young	22	158	62	1175	96	59
729	Young	29	173	71	290	101	56
730	Young	28	176	68	325	108	57
731	Young	28	175	75	1095	126	58
732	Young	26	168	61	1235	102	58
733	Young	29	183	68	343	114	56
734	Young	26	168	66	290	101	55
735	Young	22	175	84	325	71	59
736	Young	30	173	69	1085	86	51
737	Young	28	159	58	327	138	57
738	Young	26	160	60	235	93	57
739	Young	28	158	62	865	118	54
740	Young	30	173	71	321	63	59
741	Young	26	176	68	342	90	60
742	Young	27	175	75	321	135	58
743	Young	29	168	61	954	84	54
744	Young	25	183	68	1403	86	59
745	Young	30	180	58	108	66	46
746	Young	24	183	65	1090	111	55
747	Young	28	166	71	274	66	52
748	Young	19	168	83	395	102	58
749	Young	18	173	68	99	114	54
750	Young	21	166	63	142	100	60
751	Young	28	178	78	290	115	55
752	Young	21	180	80	335	81	60
753	Young	26	173	69	424	77	62
754	Young	22	159	58	514	68	54
755	Young	20	160	60	635	93	58
756	Young	28	159	58	325	113	55
757	Young	27	159	58	760	62	56
758	Young	24	160	60	340	108	61
759	Young	20	158	62	1670	69	85
760	Young	18	173	71	254	140	54
761	Young	19	176	68	335	98	59
762	Young	24	175	75	335	74	53
763	Young	25	168	61	285	60	55
764	Young	27	183	68	636	73	55
765	Young	29	168	66	235	87	54
766	Young	22	175	84	334	108	55
767	Young	28	173	69	347	75	53
768	Young	22	159	58	540	69	60
769	Young	19	160	60	141	117	52
770	Young	25	158	62	177	105	57
771	Elderly	68	168	73	285	123	53
772	Elderly	66	172	65	254	99	58
773	Elderly	65	171	65	415	71	56
774	Elderly	71	168	78	179	85	47
775	Elderly	77	165	70	247	110	58
776	Elderly	72	161	62	88	106	53
777	Elderly	69	162	78	199	95	54
778	Elderly	73	164	80	507	63	55
779	Elderly	77	165	65	747	73	51
780	Elderly	75	168	63	323	109	50
781	Elderly	65	155	79	289	94	57
782	Elderly	71	163	85	955	94	52
783	Elderly	78	167	78	432	94	55
784	Elderly	73	170	86	289	93	60
785	Elderly	66	160	82	99	61	59
786	Elderly	67	161	70	190	98	51
787	Elderly	69	170	65	350	83	54
788	Elderly	65	154	48	318	106	47
789	Elderly	71	165	68	348	78	63
790	Elderly	77	164	51	435	87	55
791	Elderly	79	150	50	267	139	54
792	Elderly	65	167	74	728	86	58
793	Elderly	66	165	65	485	78	59
794	Elderly	81	155	67	180	103	52
795	Elderly	67	168	70	120	91	59
796	Elderly	69	157	62	430	69	51
797	Elderly	70	159	78	178	91	59
798	Elderly	72	154	53	679	98	56
799	Elderly	73	162	72	499	87	52
800	Elderly	70	165	85	273	99	55
801	Elderly	65	158	68	379	87	56
802	Elderly	69	161	70	515	107	61
803	Elderly	66	168	56	210	96	58
804	Elderly	65	155	63	234	129	56
805	Elderly	67	165	88	640	93	49
806	Elderly	66	165	69	183	85	46
807	Elderly	69	174	78	175	127	57
808	Elderly	67	173	78	335	70	61
809	Elderly	65	170	85	990	84	56
810	Elderly	79	173	68	345	85	48
811	Elderly	77	175	80	730	166	42
812	Elderly	76	165	80	426	100	54
813	Elderly	77	162	65	335	113	58
814	Elderly	74	170	85	70	83	62
815	Elderly	73	170	64	175	87	50
816	Elderly	79	156	76	890	87	56
817	Elderly	65	176	80	95	75	47
818	Elderly	68	180	85	870	79	51
819	Elderly	69	177	66	590	106	49
820	Elderly	70	168	70	90	92	51
821	Elderly	70	172	72	35	78	46
822	Elderly	72	155	60	120	106	47
823	Elderly	67	167	80	560	111	46
824	Elderly	68	166	70	601	122	46
825	Elderly	69	170	64	435	111	46
826	Elderly	72	156	76	294	114	41
827	Elderly	80	176	80	770	104	42
828	Elderly	82	174	78	395	87	36
829	Elderly	78	173	78	310	73	41
830	Elderly	82	170	85	385	78	43
831	Elderly	74	173	68	375	89	46
832	Elderly	77	175	80	175	81	47
833	Elderly	74	172	72	35	94	43
834	Elderly	72	155	60	50	90	41
835	Elderly	70	167	80	123	98	47
836	Elderly	67	166	70	760	87	47
837	Elderly	69	170	64	615	110	52
838	Elderly	65	156	76	355	81	46
839	Elderly	66	176	80	450	98	48
840	Elderly	69	166	70	160	118	64
841	Milddle age	45	158	82	1350	150	45
842	Milddle age	44	153	57	209	98	50
843	Milddle age	34	161	79	1159	150	53
844	Milddle age	35	158	61	134	145	61
845	Milddle age	39	175	73	1605	109	55
846	Milddle age	41	145	59	153	126	62
847	Milddle age	55	150	53	1735	93	61
848	Milddle age	54	158	58	2586	68	55
849	Milddle age	59	160	47	1935	67	42
850	Milddle age	55	153	83	290	116	66
851	Milddle age	42	153	83	1170	131	48
852	Milddle age	44	158	76	1555	105	59
853	Milddle age	41	163	78	1154	132	58
854	Milddle age	46	155	77	290	138	62
855	Milddle age	36	159	71	1156	85	56
856	Milddle age	38	157	75	290	72	57
857	Milddle age	39	156	63	45	82	60
858	Milddle age	42	151	53	273	81	54
859	Milddle age	53	158	63	1150	88	55
860	Milddle age	55	158	63	1145	107	57
861	Milddle age	36	159	56	1820	68	50
862	Milddle age	46	160	61	463	124	44
863	Milddle age	35	161	71	1600	91	43
864	Milddle age	37	158	54	1199	105	58
865	Milddle age	51	158	63	335	65	56
866	Milddle age	45	162	68	1201	164	45
867	Milddle age	56	160	63	335	60	49
868	Milddle age	47	153	51	90	133	40
869	Milddle age	35	158	63	318	129	53
870	Milddle age	39	153	63	1195	137	50
871	Milddle age	41	153	77	1190	75	42
872	Milddle age	42	152	66	1865	74	56
873	Milddle age	47	158	63	508	70	53
874	Milddle age	49	158	62	485	84	47
875	Milddle age	40	156	65	180	79	46
876	Milddle age	41	160	71	2180	76	56
877	Milddle age	45	164	54	201	75	57
878	Milddle age	56	174	63	1201	77	59
879	Milddle age	52	182	68	310	172	48
880	Milddle age	53	160	63	512	96	65
881	Milddle age	59	177	71	1235	104	55
882	Milddle age	50	182	82	934	86	42
883	Milddle age	35	160	63	290	172	54
884	Milddle age	37	153	58	244	60	54
885	Milddle age	39	174	66	605	60	53
886	Milddle age	54	169	69	825	86	53
887	Milddle age	55	164	65	1043	108	56
888	Milddle age	51	161	65	964	89	56
889	Milddle age	58	172	74	925	106	51
890	Milddle age	42	174	74	265	83	52
891	Milddle age	41	175	81	154	131	55
892	Milddle age	45	181	75	1821	84	51
893	Milddle age	43	171	70	645	123	54
894	Milddle age	41	162	72	745	137	41
895	Milddle age	40	160	74	489	84	46
896	Milddle age	43	181	74	680	79	51
897	Milddle age	46	160	81	715	130	43
898	Milddle age	48	169	83	515	83	58
899	Milddle age	42	173	74	265	126	43
900	Milddle age	49	177	81	265	74	43
901	Milddle age	41	161	51	715	137	43
902	Milddle age	45	159	48	76	117	56
903	Milddle age	44	161	51	1150	105	55
904	Milddle age	45	161	53	390	71	56
905	Milddle age	49	160	48	735	82	60
906	Milddle age	41	149	63	725	97	47
907	Milddle age	54	161	55	760	76	55
908	Milddle age	53	154	58	560	128	49
909	Milddle age	55	164	74	310	113	61
910	Milddle age	56	163	86	310	160	59
911	Young	21	167	71	760	109	63
912	Young	22	161	51	121	71	62
913	Young	25	159	48	1195	84	60
914	Young	19	159	60	435	168	62
915	Young	21	161	33	780	91	49
916	Young	18	160	48	580	66	62
917	Young	25	155	63	1134	60	47
918	Young	18	161	55	935	63	54
919	Young	25	160	73	225	88	61
920	Young	27	159	69	210	84	56
921	Young	23	157	58	514	109	54
922	Young	22	180	62	355	146	51
923	Young	21	183	71	964	164	51
924	Young	19	175	77	260	88	49
925	Young	26	170	58	245	95	51
926	Young	24	180	80	131	91	60
927	Young	25	160	59	320	115	58
928	Young	21	152	71	370	73	54
929	Young	20	169	91	330	103	52
930	Young	30	157	60	275	105	50
931	Young	26	159	71	264	106	55
932	Young	28	162	63	76	77	50
933	Young	21	163	82	290	108	52
934	Young	18	164	73	131	131	47
935	Young	24	161	67	145	121	59
936	Young	22	167	74	680	123	48
937	Young	24	158	69	1103	110	47
938	Young	23	159	80	1130	60	50
939	Young	25	165	87	245	76	54
940	Young	27	159	79	280	90	51
941	Young	30	158	60	1050	74	53
942	Young	19	176	68	1190	98	52
943	Young	18	175	75	298	120	55
944	Young	21	168	61	245	132	48
945	Young	18	183	68	280	90	45
946	Young	18	168	66	1040	98	51
947	Young	19	175	84	282	127	56
948	Young	21	173	69	190	76	55
949	Young	22	159	58	820	94	41
950	Young	27	160	60	276	92	49
951	Young	28	158	62	297	105	54
952	Young	22	173	71	276	79	54
953	Young	23	176	68	909	124	58
954	Young	26	175	75	1358	99	55
955	Young	24	168	61	63	81	56
956	Young	27	183	68	1045	93	56
957	Young	28	180	58	229	96	60
958	Young	29	183	65	350	65	46
959	Young	30	166	71	54	147	46
960	Young	21	168	83	97	123	50
961	Young	23	173	68	245	86	50
962	Young	22	166	63	290	109	47
963	Young	21	178	78	379	114	58
964	Young	20	180	80	469	117	43
965	Young	29	173	69	590	106	53
966	Young	28	159	58	280	109	58
967	Young	23	160	60	715	142	59
968	Young	34	159	58	295	70	62
969	Young	22	159	58	1625	118	57
970	Young	25	160	60	209	75	54
971	Young	26	158	62	290	82	50
972	Young	22	173	71	290	158	55
973	Young	21	178	78	240	86	58
974	Young	20	180	80	591	94	51
975	Young	19	173	69	190	99	51
976	Young	29	159	58	289	106	53
977	Young	28	160	60	302	124	53
978	Young	30	159	58	495	92	51
979	Young	21	159	58	96	104	57
980	Young	22	180	80	325	91	55
981	Elderly	79	170	60	760	69	54
982	Elderly	77	165	65	340	80	55
983	Elderly	76	170	85	1670	134	47
984	Elderly	77	168	73	254	89	57
985	Elderly	74	172	65	335	118	55
986	Elderly	73	171	65	335	63	50
987	Elderly	79	168	78	285	90	52
988	Elderly	65	165	70	636	135	61
989	Elderly	68	161	62	235	84	50
990	Elderly	69	162	78	334	86	53
991	Elderly	70	164	80	347	66	54
992	Elderly	70	165	65	540	111	48
993	Elderly	72	168	63	387	66	51
994	Elderly	67	161	85	244	102	56
995	Elderly	68	167	77	54	114	54
996	Elderly	69	165	86	145	100	58
997	Elderly	65	155	70	305	115	47
998	Elderly	70	161	83	273	81	55
999	Elderly	82	165	65	303	77	48
1000	Elderly	78	166	69	390	68	51
1001	Elderly	82	161	68	222	93	47
1002	Elderly	74	164	51	683	113	47
1003	Elderly	77	155	52	955	62	55
1004	Elderly	65	167	65	432	108	59
1005	Elderly	68	165	69	289	69	53
1006	Elderly	66	166	67	99	138	59
1007	Elderly	69	172	70	190	96	60
1008	Elderly	65	162	70	350	72	52
1009	Elderly	69	159	52	318	58	56
1010	Elderly	68	166	65	348	73	57
1011	Elderly	66	162	81	435	87	51
1012	Elderly	71	173	80	267	108	45
1013	Elderly	72	169	61	728	75	49
1014	Elderly	77	165	60	485	68	55
1015	Elderly	75	168	72	180	113	50
1016	Elderly	65	151	63	120	101	47
1017	Elderly	69	162	76	430	119	48
1018	Elderly	70	172	66	178	95	45
1019	Elderly	67	173	80	945	71	46
1020	Elderly	74	169	61	300	85	48
1021	Elderly	71	165	60	685	106	41
1022	Elderly	64	168	72	381	102	46
1023	Elderly	65	151	63	290	95	46
1024	Elderly	67	162	76	25	64	31
1025	Elderly	71	172	66	130	73	46
1026	Elderly	65	164	65	845	109	45
1027	Elderly	65	185	91	50	94	50
1028	Elderly	69	171	69	825	91	54
1029	Elderly	71	168	78	545	91	55
1030	Elderly	70	160	65	45	94	59
1031	Elderly	78	173	82	10	61	51
1032	Elderly	66	164	64	75	98	55
1033	Elderly	66	169	79	55	85	56
1034	Elderly	68	168	73	556	105	52
1035	Elderly	65	167	53	390	95	46
1036	Elderly	75	181	93	249	128	46
1037	Elderly	71	168	83	725	90	47
1038	Elderly	67	175	79	350	85	44
1039	Elderly	69	168	68	265	81	48
1040	Elderly	69	175	69	340	106	55
1041	Elderly	66	168	73	330	102	54
1042	Elderly	66	167	53	130	95	59
1043	Elderly	64	181	93	40	63	61
1044	Elderly	65	168	83	50	73	62
1045	Elderly	66	168	82	78	89	52
1046	Elderly	69	176	70	715	94	50
1047	Elderly	71	169	76	70	85	47
1048	Elderly	65	168	70	310	94	47
1049	Elderly	66	167	65	405	98	58
1050	Elderly	70	170	76	115	95	46
